# Supplementary material for: Enhancing oral squamous cell carcinoma prediction: the prognostic power of the worst pattern of invasion and the limited impact of molecular resection margins
Source: Front Oncol. 2023 Dec 22;13:1287650. doi: 10.3389/fonc.2023.1287650 (PMC10766711; doi:10.3389/fonc.2023.1287650)
Supplement: Supplementary file 3 [file Table_1.xlsx]

## Sheet: S1
Table S1: List of patients treated for OSCC 2006-2016 in retrospective study
ID	ID	5y-OS	OS (months)	DFS (months) to 1.6.2021	age	sex	topography	PNI	depth of invasion	MOI type	WPOI type	WPOI (N - non-infiltrative I - infitrative)	budding (number of buds)	mitotic activity	keratinisation polycelular/ monocelular/ non	lymphocyte infiltration absent/brisc /nonBrisc	grade of tumor	Ki67	HVI	LVI	MTS in cervical nodes	pT	pN	ipsilateral MTS	contralateral MTS	contralateral MTS
48	1	Y	102	NA	52	F	oral cavity	N	1	4C	4	I	14	12	PC	A	1	NA	N	N	N	1	0	N	N	N
149	2	N	59	52	57	M	tongue	N	4	3	3	N	2	62	N	A	3	75	N	N	Y	1	2c	Y	Y	Y
278	3	N	58	NA	67	M	tongue	N	2023-01-02	3	4	I	3	98	PC	B	2	80	N	N	Y	1	1	Y	N	N
574	4	N	5	NA	54	M	tongue	N	13	3	4	I	14	12	PC	B	2	NA	N	N	Y	3	2b	Y	N	N
587	5	Y	77	NA	67	M	alveol	N	6	3	3	N	2	11	PC	A	1	20	N	N	N	4a	0	N	N	N
672	6	Y	125	NA	62	M	tongue	N	9	3	3	N	2	26	MC	A	2	60	N	N	Y	2	2b	Y	N	N
674	7	Y	55	53	72	F	tongue	Y	10	3	4	I	11	34	PC	NB	2	NA	N	N	N	2	0	N	N	N
857	8	N	7	NA	56	M	tongue	N	2023-03-17	3	4	I	14	22	PC	A	1	75	N	N	Y	3	2b	Y	N	N
911	9	N	10	NA	56	F	tongue	N	3	3	3	N	0	13	N	NB	2	25	N	N	N	1	0	N	N	N
1 198	10	Y	115	NA	66	M	tongue	Y	6	4C	4	I	9	26	MC	A	2	70	N	N	N	2	0	N	N	N
1212	11	N	9	8	74	F	tongue	Y	2023-05-12	4C	4	I	8	34	N	B	2	40	N	N	Y	3	0	Y	N	N
1250	12	N	39	NA	55	M	tongue	N	2023-05-06	3	4	I	11	15	PC	A	2	10	N	Y	Y	2	1	Y	N	N
1319	13	Y	118	NA	53	M	oral cavity	Y	2023-06-09	3	3	N	3	39	MC	A	2	50	N	N	N	2	0	N	N	N
1372	14	Y	77	NA	57	M	gingiva	N	10	4C	4	I	17	17	MC	B	3	80	N	N	N	2	0	N	N	N
1505	15	Y	86	NA	61	M	alveol	Y	3	4C	4	I	1	5	PC	A	1	20	N	N	N	4a	0	N	N	N
1 536	16	N	7	6	72	M	tongue	Y	11	4D	4	I	5	9	PC	A	1	10	N	N	Y	3	2b	Y	N	N
1676	17	Y	110	NA	62	F	oral cavity	N	2023-02-03	3	3	N	4	11	PC	B	1	60	N	N	N	1	0	N	N	N
1 749	18	Y	112	NA	72	M	tongue	N	17	3	3	N	2	28	MC	NB	3	NA	N	N	Y	3	2b	Y	N	N
1 800	19	Y	172	NA	50	M	tongue	Y	7	4C	4	I	4	18	PC	A	2	15	N	Y	N	2	0	N	N	N
1814	20	Y	87	23	53	F	oral cavity	N	2023-02-01	3	4	I	2	15	PC	B	1	NA	N	N	Y	1	1	Y	N	N
1951	21	Y	123	NA	63	M	oral cavity	N	1.26	2	2	N	0	52	MC	A	1	40	N	N	N	1	0	N	N	N
1958	22	Y	112	NA	55	M	tongue	N	2023-02-03	4C	4	I	12	58	N	B	3	NA	N	N	N	1	0	N	N	N
1982	23	N	24	NA	66	M	tongue	N	15	2	3	N	4	18	PC	NB	1	25	N	N	N	3	0	N	N	N
2194	24	N	9	8	44	M	tongue	Y	12	4C	4	I	24	32	MC	A	1	15	Y	Y	Y	3	2b	NA	NA	NA
2330	25	Y	112	41	55	M	alevol	N	2023-08-03	3	4	I	13	9	PC	A	2	20	N	N	N	1	0	N	N	N
2497	26	N	6	NA	62	M	oral cavity	N	2.42	4C	4	I	20	7	PC	NB	1	NA	N	N	Y	1	2b	NA	NA	NA
2499	27	N	46	41	58	F	oral cavity	Y	13	3	3	N	16	65	PC	A	1	NA	N	N	N	3	0	N	N	N
2 517	28	N	28	NA	57	M	oral cavity	N	11	4C	4	I	22	38	PC	A	2	85	N	N	Y	3	1	Y	N	N
2575	29	Y	72	54	73	F	alveol	N	6	4C	4	I	5	22	PC	B	2	50	N	N	Y	2	2b	Y	N	N
3016	30	Y	171	22	76	F	tongue	N	2023-05-03	3	3	N	2	26	PC	NB	2	10	N	N	N	1	0	N	N	N
3026	31	N	142	NA	56	F	tongue	N	1.34	3	3	N	2	7	PC	A	1	10	N	N	N	1	0	N	N	N
3 121	32	Y	78	NA	52	M	oral cavity	N	2023-05-04	4C	4	I	18	32	MC	B	2	NA	N	Y	N	1	0	N	N	N
3173	33	Y	64	NA	78	F	tongue	N	2023-05-02	3	4	I	6	5	PC	B	1	15	N	NA	Y	1	1	Y	N	N
3 184	34	N	7	7	72	M	tongue	Y	2023-05-08	4C	4	I	13	40	PC	A	1	NA	N	N	N	2	0	N	N	N
3373	35	Y	66	NA	55	M	alveol	Y	10	3	3	N	9	13	PC	NB	1	50	N	N	Y	2	2b	Y	N	N
3 398	36	Y	99	NA	69	M	tongue	N	2023-08-04	2	2	N	1	75	N	A	3	NA	N	N	Y	2	1	Y	N	N
3422	37	N	20	NA	64	M	alveol	N	2023-08-02	3	3	N	2	4	MC	NB	2	70	NA	NA	N	1	0	NA	NA	NA
3544	38	N	6	6	53	F	tongue	Y	15	4C	4	I	4	32	PC	NB	1	20	Y	Y	N	3	0	N	N	N
3558	39	Y	63	NA	60	M	oral cavity	N	2023-02-02	3	4	I	6	77	PC	A	1	NA	N	N	N	1	0	N	N	N
3 660	40	N	33	23	53	M	tongue	Y	2023-05-09	3	3	N	3	52	N	NB	3	50	N	Y	Y	2	2b	NA	NA	NA
3723	41	Y	94	NA	67	F	oral cavity	Y	11	4D	4	I	3	26	MC	B	2	35	N	Y	N	3	0	N	N	N
3 736	42	Y	63	NA	61	M	tongue	N	2	3	4	I	12	47	N	NB	3	NA	N	N	N	1	0	N	N	N
3738	43	Y	112	NA	50	M	oral cavity	N	2023-02-01	3	4	I	3	6	PC	B	2	NA	N	N	N	1	0	N	N	N
3972	44	N	19	8	60	M	tongue	Y	15	4D	5	I	4	10	PC	NB	1	25	N	N	Y	3	2c	Y	Y	Y
4018	45	Y	63	NA	63	M	oral cavity	N	5	3	3	N	1	47	PC	A	1	75	N	N	N	4a	0	N	N	N
4026	46	N	28	NA	66	F	oral cavity	N	1.58	2	3	N	3	63	PC	B	2	NA	N	N	Y	1	1	Y	N	N
4 037	47	Y	123	65	63	F	tongue	N	2023-06-08	3	3	N	2	19	MC	NB	3	60	N	N	Y	2	2c	Y	Y	Y
4129	48	Y	67	NA	62	M	alevol	N	2023-05-02	3	4	I	8	23	PC	NB	2	35	N	N	N	4a	0	N	N	N
4 187	49	Y	123	88	57	M	oral cavity	N	2023-08-06	3	3	N	3	78	N	A	3	NA	N	Y	Y	3	2c	Y	Y	Y
4487	50	Y	110	NA	65	F	gingiva	N	0.9	2	2	N	0	9	PC	B	1	10	N	N	N	1	0	N	N	N
4555	51	Y	63	47	66	M	tongue	N	7	3	3	N	1	42	PC	A	2	75	N	N	NA	2	0	N	N	N
4641	52	Y	159	NA	63	M	oral cavity	N	7	2	2	N	0	45	PC	A	2	NA	N	N	N	2	0	N	N	N
4666	53	N	99	NA	57	F	tongue	N	2023-05-04	2	2	N	0	53	PC	NB	1	30	N	N	N	1	0	N	N	N
4696	54	N	35	12	46	M	oral cavity	N	2023-04-03	4C	4	I	17	6	PC	B	2	45	N	Y	Y	2	2b	Y	N	N
4 709	55	Y	86	NA	64	F	tongue	N	10	4C	4	I	15	6	PC	B	1	NA	N	N	N	2	0	N	N	N
4729	56	Y	63	23	52	M	oral cavity	N	2023-05-04	3	3	N	6	19	MC	B	1	60	N	N	N	1	0	N	N	N
4746	57	Y	66	NA	52	M	oral cavity	Y	7	3	5	I	6	20	PC	A	2	35	Y	Y	Y	4a	1	Y	N	N
4 957	58	Y	181	NA	56	M	tongue	N	2023-05-01	2	2	N	3	4	PC	B	1	15	N	N	N	1	0	N	N	N
5 004	59	N	6	2	52	M	tongue	Y	5	3	4	I	3	37	PC	NB	2	60	N	N	N	2	0	N	N	N
5004	60	Y	134	NA	73	M	alveol	Y	0.2	4C	4	I	7	27	PC	A	2	50	N	N	Y	4a	2b	Y	N	N
5099	61	Y	169	NA	55	F	oral cavity	N	4	3	3	N	2	74	N	B	3	50	N	N	N	2	0	N	N	N
5159	62	N	10	8	55	M	oral cavity	Y	9	4C	4	I	19	11	PC	A	2	NA	N	N	Y	2	2b	Y	N	N
5 341	63	N	2	NA	68	M	tongue	N	2023-03-08	3	3	N	2	29	N	NB	3	80	N	N	Y	2	1	NA	NA	NA
5691	64	Y	121	NA	69	F	oral cavity	N	3	3	3	N	4	7	PC	B	1	NA	N	N	Y	1	1	Y	N	N
5 711	65	Y	69	NA	62	F	tongue	N	4	3	4	I	7	14	PC	B	1	25	N	N	N	1	0	N	N	N
5742	66	Y	63	53	44	F	oral cavity	N	2023-01-01	3	4	I	4	63	PC	NB	1	70	N	N	Y	1	2c	Y	Y	Y
5 779	67	N	1	NA	64	M	tongue	Y	13	4D	4	I	11	24	PC	A	1	25	N	Y	N	3	0	N	N	N
5 800	68	Y	66	NA	58	M	tongue	N	9	4C	4	I	4	17	PC	A	1	NA	N	N	Y	2	1	Y	N	N
5993	69	N	44	NA	56	M	oral cavity	N	4	3	3	N	2	15	PC	B	1	15	N	Y	N	1	0	N	N	N
6099	70	Y	98	NA	58	F	tongue	Y	11	4C	5	I	7	22	PC	B	2	NA	N	N	Y	3	2b	Y	N	N
6115	71	N	28	16	60	F	oral cavity	N	6	4C	4	I	24	52	PC	A	2	NA	N	N	N	2	0	N	N	N
6314	72	Y	74	NA	40	M	oral cavity	Y	2023-08-04	3	4	I	6	43	PC	B	2	NA	N	N	N	1	0	N	N	N
6 342	73	Y	70	NA	56	M	oral cavity	N	7	4C	4	I	4	23	PC	A	1	70	N	N	N	2	0	N	N	N
6439	74	Y	98	NA	60	M	tongue	Y	14	4C	4	I	12	7	PC	NB	1	NA	N	N	N	3	0	N	N	N
6 452	75	N	21	NA	69	M	tongue	N	2023-05-06	3	4	I	11	13	PC	NB	2	NA	N	N	Y	2	2c	N	Y	Y
6458	76	Y	120	NA	50	M	alveol	N	4	3	4	I	3	14	MC	NB	2	35	N	N	N	4	0	N	N	N
6 468	77	Y	86	NA	44	M	tongue	N	14	3	3	N	9	103	N	B	3	95	N	Y	Y	3	2c	Y	Y	Y
6762	78	Y	86	NA	61	F	oral cavity	N	8	3	3	N	2	50	MC	A	2	NA	N	N	N	2	0	N	N	N
6877	79	Y	133	NA	67	M	oral cavity	N	2023-01-01	2	2	N	0	19	MC	B	1	40	N	N	Y	1	0	Y	N	N
6902	80	N	21	19	46	F	tongue	N	2023-05-07	3	4	I	8	13	MC	A	2	15	N	N	N	2	0	N	N	N
6 959	81	Y	133	NA	54	M	tongue	N	10	3	4	I	5	96	N	B	3	50	N	N	Y	2	1	Y	N	N
7011	82	Y	109	NA	44	M	oral cavity	N	2	2	1	N	0	25	MC	A	1	10	N	N	Y	1	0	N	N	N
7208	83	N	23	NA	59	M	oral cavity	N	8	3	5	I	3	96	MC	A	1	NA	N	N	Y	2	1	Y	N	N
7247	84	N	41	27	65	M	oral cavity	Y	2023-06-05	3	3	N	5	12	PC	A	1	30	N	Y	Y	2	2b	Y	N	N
7 281	85	Y	132	NA	60	F	tongue	N	7	2	4	I	15	52	PC	A	1	0	Y	Y	Y	2	2b	Y	N	N
7398	86	N	13	NA	61	M	oral cavity	N	11	3	3	N	2	64	PC	A	1	NA	Y	N	Y	4a	2b	NA	NA	NA
7 428	87	Y	86	NA	51	M	tongue	Y	2023-05-05	4C	4	I	16	42	PC	A	2	40	N	N	Y	2	2b	Y	N	N
7496	88	N	17	NA	87	F	tongue	N	2023-05-03	4C	4	I	6	35	N	B	3	40	N	N	Y	1	0	Y	N	N
7577	89	Y	85	NA	64	M	tongue	N	12	4D	4	I	12	7	PC	A	1	NA	N	N	Y	3	2b	Y	N	N
7589	90	N	31	NA	56	F	tongue	Y	2023-05-09	3	4	I	11	30	PC	A	2	75	N	Y	Y	2	2b	Y	N	N
7 676	91	Y	62	NA	52	M	tongue	N	5	3	3	N	3	38	PC	NB	2	65	N	N	Y	2	1	Y	N	N
7811	92	N	27	10	64	F	oral cavity	N	9	4C	4	I	6	19	PC	NB	2	NA	N	N	Y	2	2b	Y	N	N
7815	93	Y	145	NA	64	M	oral cavity	Y	2023-05-13	3	4	I	2	8	PC	NB	1	25	N	N	Y	3	1	Y	N	N
7 892	94	Y	132	NA	66	M	tongue	N	14	3	3	N	12	58	N	B	3	75	N	Y	Y	3	1	Y	N	N
7906	95	Y	145	NA	76	M	tongue	N	11	3	4	I	9	11	PC	B	2	NA	N	N	N	3	0	N	N	N
7 906	96	Y	143	NA	67	M	tongue	N	11	3	3	N	6	35	MC	NB	2	NA	N	N	N	3	0	N	N	N
7921	97	N	11	8	54	M	oral cavity	N	8	3	4	I	10	13	PC	B	1	35	Y	Y	N	2	0	N	N	N
7950	98	N	46	NA	48	M	tongue	N	0.74	2	2	N	0	11	N	A	2	NA	N	N	N	1	0	N	N	N
7979	99	Y	83	81	51	M	tongue	N	2023-03-06	2	4	I	8	7	PC	B	1	25	N	N	N	2	0	N	N	N
8029	100	N	17	11	54	F	oral cavity	N	3	4C	4	I	2	7	PC	B	1	20	N	N	N	4a	0	N	N	N
8 059	101	Y	84	NA	62	M	soft palate	N	2023-05-04	3	3	N	3	26	PC	NB	2	NA	N	N	Y	2	1	Y	N	N
8092	102	Y	178	NA	56	M	tongue	Y	5	3	3	N	1	20	PC	NB	2	15	N	N	N	1	0	N	N	N
8126	103	N	15	NA	58	M	oral cavity	N	9	3	3	N	4	48	PC	B	2	35	Y	Y	Y	2	2b	NA	NA	NA
8 205	104	N	31	16	54	F	tongue	N	7	3	4	I	3	52	PC	A	2	NA	N	Y	Y	3	2b	Y	N	N
8 211	105	N	26	NA	52	F	alveol	N	2023-03-05	3	4	I	5	35	PC	A	1	35	N	Y	N	4a	0	N	N	N
8220	106	N	20	18	69	F	tongue	N	7	4D	4	I	7	3	MC	NB	2	20	N	N	Y	2	1	Y	N	N
8255	107	N	43	21	61	F	oral cavity	N	2	4C	4	I	19	8	MC	B	1	NA	N	N	N	1	0	N	N	N
8270	108	Y	90	NA	63	F	gingiva	N	7	4C	4	I	13	24	MC	NB	3	50	N	Y	Y	4a	1	Y	N	N
8317	109	Y	156	NA	48	M	oral cavity	N	5	3	4	I	5	17	PC	NB	1	NA	N	N	N	2	0	N	N	N
8440	110	Y	85	NA	50	F	alevol	N	4	4C	4	I	11	28	MC	NB	2	0	N	N	Y	1	2c	Y	Y	Y
8571	111	N	19	6	55	M	tongue	Y	4	4D	4	I	32	7	MC	A	3	70	N	N	N	2	0	N	N	N
8590	112	Y	144	NA	52	M	tongue	N	2023-04-02	3	3	N	2	14	PC	B	1	25	N	N	N	2	0	N	N	N
8640	113	Y	120	NA	66	M	oral cavity	N	2023-01-02	3	3	N	3	11	PC	NB	1	5	N	N	N	1	0	N	N	N
8640	114	N	8	7	65	F	lip	N	2023-05-03	4C	4	I	16	7	MC	NB	2	25	N	N	Y	1	1	Y	N	N
8686	115	N	10	9	51	F	tongue	Y	6	4C	4	I	3	24	PC	NB	2	45	Y	N	N	2	0	N	N	N
8726	116	Y	60	13	73	F	alveol	N	15	3	3	N	3	8	MC	A	2	10	N	N	N	4a	0	N	N	N
8818	117	Y	156	NA	60	F	oral cavity	N	4	4C	4	I	12	34	PC	B	1	NA	N	N	N	1	0	N	N	N
8 827	118	N	8	6	51	M	oral cavity	Y	12	3	4	I	5	11	PC	B	2	NA	N	N	Y	3	1	Y	N	N
8867	119	Y	128	NA	81	M	tongue	N	6	3	3	N	1	13	MC	B	2	NA	N	N	N	2	0	N	N	N
8999	120	N	18	NA	62	M	tongue	N	13	3	3	N	1	67	N	A	3	80	Y	N	N	3	0	N	N	N
9098	121	N	12	12	64	F	oral cavity	N	2023-08-06	3	4	I	2	9	PC	B	1	15	N	N	Y	2	0	Y	N	N
9 100	122	Y	142	NA	68	F	tongue	N	5	3	3	N	2	11	MC	B	2	NA	N	N	Y	1	1	Y	N	N
9160	123	Y	143	NA	65	F	lip	N	2023-02-05	3	4	I	3	7	PC	B	1	60	N	N	N	2	0	N	N	N
9192	124	N	45	NA	68	M	tongue	Y	15	3	3	N	0	30	PC	A	2	NA	N	N	Y	3	1	Y	N	N
9197	125	Y	110	NA	53	M	oral cavity	N	7	2	3	N	2	6	PC	B	2	NA	N	N	N	4a	0	N	N	N
9235	126	N	4	NA	64	M	alveol	N	20	3	3	N	0	10	PC	A	1	NA	N	N	N	4a	0	N	N	N
9316	127	Y	71	NA	50	M	alveol	N	2	3	4	I	6	22	PC	A	1	NA	N	N	N	1	0	N	N	N
9 352	128	Y	64	58	44	F	tongue	N	9	4C	4	I	6	17	PC	A	1	NA	Y	Y	Y	2	2b	NA	NA	NA
9 358	129	N	11	NA	72	M	lip	N	4	3	3	N	2	4	PC	NB	1	75	N	N	N	2	0	N	N	N
9437	130	Y	93	84	58	F	tongue	Y	7	2	3	N	1	8	PC	NB	1	35	Y	Y	Y	2	1	Y	N	N
9454	131	Y	107	NA	61	M	oral cavity	N	2023-05-04	4C	4	I	8	44	PC	NB	1	NA	N	N	N	1	0	N	N	N
9479	132	N	11	NA	68	M	oral cavity	N	11	3	4	I	12	6	PC	A	1	NA	N	N	Y	4a	1	NA	NA	NA
9 509	133	N	1	NA	68	M	oral cavity	Y	11	3	3	N	2	37	PC	A	2	75	N	N	N	3	0	N	N	N
9569	134	N	3	3	58	M	oral cavity	Y	6	3	4	I	13	34	PC	B	1	NA	N	N	Y	2	2b	Y	N	N
9 585	135	N	50	NA	59	M	tongue	Y	2023-05-05	3	3	N	2	22	N	B	3	NA	N	Y	Y	3	1	Y	N	N
9 630	136	Y	142	NA	55	M	tongue	Y	10	3	4	I	7	14	PC	A	2	75	Y	Y	Y	2	1	Y	N	N
9681	137	Y	142	NA	60	F	oral cavity	N	6	4C	4	I	4	11	PC	B	2	60	N	N	N	2	0	N	N	N
9681	138	Y	85	NA	69	F	alveol	N	4	3	4	I	2	7	PC	B	1	NA	N	N	N	1	0	N	N	N
9 702	139	N	42	NA	73	F	tongue	N	8	3	3	N	0	42	N	B	1	NA	N	N	Y	3	1	Y	N	N
9710	140	Y	131	NA	70	M	oral cavity	N	3	3	4	I	3	5	MC	B	1	30	N	N	N	1	0	N	N	N
9719	141	N	5	NA	65	M	oral cavity	N	13	4C	4	I	18	3	MC	NB	1	10	N	N	N	3	0	N	N	N
9822	142	N	24	16	62	M	alveol	N	2	3	3	N	2	16	PC	A	1	NA	N	N	Y	2	2b	Y	N	N
9 840	143	N	39	NA	57	F	tongue	N	2	3	3	N	2	13	MC	NB	2	NA	N	N	Y	1	1	Y	N	N
9 956	144	Y	131	NA	76	M	soft palate	N	17	3	4	I	2	24	MC	B	3	60	N	N	Y	3	2b	Y	N	N
9964	145	Y	62	NA	57	M	oral cavity	N	2023-08-01	4C	4	I	15	64	PC	NB	2	65	N	N	Y	2	1	Y	N	N
9989	146	Y	87	NA	58	M	tongue	N	16	3	3	N	1	62	PC	A	1	40	N	N	N	3	0	N	N	N
9998	147	Y	131	NA	55	F	tongue	N	2023-05-02	3	5	I	3	46	MC	A	2	30	N	N	N	1	0	N	N	N
9999	148	Y	60	NA	68	M	tongue	N	16	3	3	N	0	102	N	A	3	80	N	N	N	3	0	N	N	N
10038	149	Y	84	NA	48	F	tongue	N	2023-02-09	3	5	I	3	30	MC	A	2	62.5	N	Y	Y	2	1	Y	N	N
10208	150	Y	71	NA	71	M	tongue	N	8	2	3	N	15	26	PC	A	3	75	N	N	N	2	0	N	N	N
10218	151	N	48	47	77	F	alveol	N	5	4C	4	I	15	6	PC	B	2	NA	N	N	Y	2	2b	Y	N	N
10284	152	Y	153	NA	69	F	tongue	Y	2023-05-01	3	4	I	6	12	MC	A	2	20	N	N	N	1	0	N	N	N
10342	153	N	50	NA	67	M	alveol	N	6	3	3	N	4	27	PC	NB	2	35	Y	Y	Y	4a	1	Y	N	N
10346	154	N	46	NA	45	M	oral cavity	N	2023-08-01	2	2	N	0	26	PC	A	2	30	N	N	N	1	0	N	N	N
10424	155	N	11	NA	46	M	oral cavity	N	8	3	5	I	4	16	MC	NB	2	40	N	N	N	2	0	N	N	N
10572	156	Y	83	60	48	M	oral cavity	N	6	4C	5	I	5	16	MC	A	1	55	N	N	N	2	0	N	N	N
10583	157	Y	130	NA	54	M	oral cavity	N	8	2	2	N	0	2	PC	NB	1	NA	N	N	N	4a	0	N	N	N
10675	158	Y	131	NA	73	M	oral cavity	N	9	3	4	I	5	7	PC	A	1	5	N	N	N	2	0	N	N	N
10793	159	Y	115	NA	72	F	oral cavity	N	4	2	3	N	1	23	PC	A	1	65	N	N	N	1	0	N	N	N
10 806	160	Y	115	NA	61	M	tongue	N	5	3	4	I	14	30	PC	A	1	NA	N	N	N	1	0	N	N	N
10845	161	N	13	NA	61	M	oral cavity	N	6	3	5	I	2	28	PC	B	2	50	N	N	N	2	0	N	N	N
10850	162	N	107	NA	59	M	tongue	Y	8	3	4	I	2	21	PC	B	2	30	N	N	N	2	0	N	N	N
10 853	163	N	11	NA	64	F	tongue	N	28	4C	4	I	12	31	PC	B	1	60	N	N	Y	3	2b	Y	N	N
10 855	164	N	15	13	55	M	tongue	Y	25	3	4	I	3	17	PC	B	1	35	Y	N	N	3	0	N	N	N
10 913	165	N	14	11	73	M	alveol	N	2023-05-01	3	3	N	4	23	PC	NB	2	NA	N	N	Y	1	2b	Y	N	N
11 253	166	N	8	6	38	M	oral cavity	Y	14	4C	4	I	11	7	MC	B	2	NA	N	N	N	3	0	N	N	N
11 268	167	Y	106	NA	57	M	tongue	N	12	4C	4	I	24	34	PC	NB	1	NA	N	N	Y	3	1	Y	N	N
11284	168	N	18	NA	76	F	alveol	N	2	4C	4	I	14	8	MC	A	2	30	N	N	N	4a	0	N	N	N
11352	169	Y	72	NA	60	M	oral cavity	N	8	2	2	N	3	52	MC	NB	3	50	N	N	Y	2	2b	Y	N	N
11 514	170	Y	70	NA	51	M	oral cavity	N	2023-05-06	3	4	I	7	34	PC	NB	1	NA	N	N	N	2	0	N	N	N
11701	171	N	21	13	37	M	tongue	N	11	4D	4	I	19	22	PC	NB	1	NA	N	N	N	3	0	N	N	N
11821	172	N	17	10	50	M	oral cavity	Y	2023-05-07	4D	4	I	8	8	PC	A	1	20	N	N	N	2	0	N	N	N
11 850	173	Y	129	NA	51	M	tongue	Y	14	3	4	I	4	22	PC	A	2	25	N	Y	Y	3	1	Y	N	N
11871	174	Y	74	10	67	M	oral cavity	N	2023-02-04	4D	4	I	8	32	MC	NB	1	20	N	N	N	1	0	N	N	N
11 876	175	Y	175	NA	49	M	tongue	N	2023-07-03	3	3	N	0	32	N	A	3	45	N	N	Y	1	2b	Y	N	N
11 913	176	N	20	11	58	M	oral cavity	Y	7	3	4	I	3	11	PC	A	1	NA	N	N	Y	2	2b	Y	N	N
11928	177	Y	66	20	56	F	oral cavity	Y	8	4D	5	I	22	18	PC	A	2	10	N	N	Y	2	2c	Y	Y	Y
11974	178	Y	70	NA	54	M	oral cavity	N	2023-05-02	4C	4	I	11	34	N	A	3	80	N	N	N	1	0	N	N	N
11983	179	Y	129	NA	49	F	oral cavity	N	2023-02-13	4C	4	I	6	23	PC	B	2	30	N	N	Y	3	1	Y	N	N
12005	180	Y	79	NA	58	M	tongue	Y	2023-05-14	3	4	I	9	12	PC	B	2	0	N	N	N	3	0	N	N	N
12 196	181	Y	140	NA	58	M	oral cavity	Y	9	4C	4	I	6	12	PC	NB	3	40	N	N	N	2	0	N	N	N
12199	182	N	27	15	60	M	tongue	Y	2023-03-09	3	5	I	6	27	MC	B	3	NA	N	N	Y	2	2b	Y	N	N
12271	183	N	40	22	57	F	oral cavity	N	2	3	3	N	3	11	N	NB	1	NA	N	N	N	1	0	N	N	N
12291	184	Y	73	41	80	M	oral cavity	N	2023-05-03	2	2	N	0	18	PC	B	1	30	N	N	N	2	0	N	N	N
12 337	185	Y	70	NA	54	F	tongue	N	2023-05-01	3	3	N	2	37	PC	NB	1	NA	N	N	Y	2	1	Y	N	N
12 627	186	N	37	20	63	F	tongue	Y	7	4C	5	I	6	29	PC	A	2	60	N	N	Y	3	1	Y	N	N
12713	187	Y	128	NA	74	M	tongue	N	14	4C	4	I	17	58	PC	NB	1	30	N	Y	N	3	0	N	N	N
12748	188	N	32	NA	62	M	oral cavity	Y	2023-05-04	4C	4	I	3	12	PC	NB	2	50	N	N	Y	2	2b	Y	N	N
12 804	189	Y	81	NA	52	M	tongue	N	6	3	3	N	2	97	N	B	3	85	N	N	Y	2	1	Y	N	N
12943	190	N	34	NA	62	M	tongue	N	7	3	4	I	10	29	PC	A	2	NA	N	Y	N	3	0	N	N	N
12981	191	Y	78	NA	49	M	oral cavity	N	2023-07-01	3	3	N	2	17	PC	B	1	35	N	N	N	1	0	N	N	N
13051	192	N	26	16	52	F	oral cavity	Y	6	4C	4	I	4	32	PC	B	2	30	N	N	N	2	0	N	N	N
13065	193	N	15	7	62	F	oral cavity	N	11	3	3	N	6	15	PC	B	1	20	N	Y	Y	3	2c	Y	Y	Y
13 174	194	N	19	NA	60	F	tongue	N	2023-05-03	4C	4	I	12	108	PC	A	2	60	N	Y	Y	2	1	Y	N	N
13 206	195	N	35	NA	55	F	tongue	Y	2023-05-03	4C	4	I	8	31	MC	NB	2	80	N	Y	N	1	0	N	N	N
13 540	196	Y	69	NA	58	F	tongue	N	12	4C	4	I	9	16	PC	A	2	NA	N	N	Y	3	1	Y	N	N
13594	197	N	19	NA	62	M	tongue	N	5	3	3	N	2	42	PC	A	1	60	N	N	N	1	0	N	N	N
13 601	198	Y	128	NA	70	F	tongue	N	0.5	4D	4	I	15	7	MC	A	1	NA	N	N	N	1	0	N	N	N
13665	199	Y	119	NA	58	F	oral cavity	Y	1	3	4	I	3	26	PC	B	1	30	N	N	Y	1	1	Y	N	N
13694	200	N	6	4	84	M	alveol	N	4	3	4	I	3	8	PC	NB	1	NA	N	N	N	1	0	N	N	N
13726	201	N	13	NA	51	M	oral cavity	N	4	3	4	I	3	28	PC	B	2	30	N	N	N	1	0	N	N	N
14111	202	Y	8	NA	73	F	tongue	N	11	4C	4	I	3	10	PC	A	2	5	N	N	Y	3	1	Y	N	N
14141	203	Y	66	NA	67	F	lip	N	2023-05-01	3	3	N	0	43	PC	A	1	20	N	N	N	1	0	N	N	N
14295	204	Y	127	NA	38	M	oral cavity	N	2023-05-04	3	4	I	10	8	PC	A	1	30	N	N	N	1	0	N	N	N
14404	205	Y	169	NA	52	M	oral cavity	N	6	3	3	N	2	78	PC	A	2	NA	Y	N	Y	2	2b	Y	N	N
14409	206	N	7	NA	55	M	tongue	Y	14	3	4	I	6	7	PC	B	1	NA	N	N	Y	3	2c	Y	Y	Y
14 631	207	N	7	NA	61	F	tongue	N	6	3	4	I	4	26	PC	A	2	NA	N	N	N	2	0	N	N	N
14689	208	N	28	NA	69	F	alveol	N	5	4C	4	I	16	24	PC	B	2	80	N	Y	Y	2	1	Y	N	N
14 859	209	Y	91	83	61	M	tongue	N	2023-05-07	3	3	N	2	104	N	A	2	80	N	N	Y	2	2c	Y	Y	Y
14 996	210	Y	80	63	57	M	soft palate	N	4	3	3	N	2	23	MC	NB	2	NA	Y	N	N	1	0	N	N	N
15086	211	N	12	9	46	F	gingiva	N	8	3	4	I	6	9	MC	A	2	40	Y	N	Y	4a	2b	Y	N	N
15 268	212	Y	91	10	29	F	tongue	Y	2023-05-05	3	3	N	10	5	PC	NB	1	NA	N	N	Y	2	1	Y	N	N
15 326	213	Y	67	NA	30	M	oral cavity	N	2023-05-06	4C	4	I	5	26	PC	NB	1	40	N	Y	N	2	0	N	N	N
15 345	214	N	82	35	61	F	alveol	N	8	3	4	I	7	95	PC	A	2	50	Y	Y	N	2	0	N	N	N
15509	215	N	46	31	51	F	tongue	Y	5	4D	4	I	4	11	MC	NB	2	NA	N	N	Y	1	2b	Y	N	N
15514	216	Y	91	NA	70	F	tongue	N	1	2	2	N	1	20	MC	NB	2	30	N	N	N	1	0	N	N	N
15867	217	Y	139	NA	64	M	oral cavity	N	2023-08-01	3	3	N	2	72	PC	A	2	NA	N	N	N	1	0	N	N	N
15872	218	Y	90	NA	57	F	oral cavity	N	2023-02-04	3	3	N	5	18	PC	NB	2	75	N	N	N	1	0	N	N	N
16 100	219	Y	79	NA	54	M	tongue	N	2023-07-01	1	1	N	2	14	MC	A	2	NA	N	N	N	1	0	N	N	N
16167	220	Y	90	NA	57	F	oral cavity	N	2023-03-06	3	3	N	3	67	N	NB	2	95	NA	NA	Y	2	3	NA	NA	NA
16259	221	Y	138	NA	43	F	oral cavity	Y	6	4C	5	I	13	14	PC	NB	1	30	N	N	N	2	0	N	N	N
16348	222	Y	99	NA	45	F	tongue	N	9	3	3	N	2	10	PC	B	1	NA	N	N	N	2	0	N	N	N
16 390	223	N	37	NA	60	M	tongue	N	14	3	3	N	2	42	PC	NB	1	75	N	N	Y	3	2c	Y	Y	Y
16507	224	N	10	9	63	F	oral cavity	N	2023-08-06	4C	4	I	6	13	PC	NB	2	30	N	N	Y	2	2b	Y	N	N
16 580	225	Y	122	NA	55	M	oral cavity	N	2023-05-02	3	3	N	5	64	PC	A	1	NA	N	N	N	1	0	N	N	N
16640	226	N	13	11	69	M	tongue	N	2023-05-04	3	4	I	22	19	PC	B	2	NA	N	Y	Y	1	2b	Y	N	N
16 669	227	Y	67	NA	48	M	oral cavity	N	2023-05-03	4C	4	I	17	14	MC	A	2	50	N	N	N	1	0	N	N	N
16696	228	Y	90	41	79	F	tongue	Y	7	4D	5	I	24	4	MC	B	3	40	Y	N	Y	2	1	Y	N	N
16 725	229	Y	87	NA	68	M	tongue	Y	4	2	3	N	2	43	PC	NB	2	NA	N	N	N	1	0	N	N	N
16849	230	N	13	11	81	F	tongue	N	12	4C	5	I	20	17	PC	NB	1	NA	N	N	Y	3	2c	Y	Y	Y
17246	232	Y	66	14	63	M	tongue	N	4	3	3	N	0	18	PC	A	1	NA	N	N	N	1	0	N	N	N
17683	233	Y	63	NA	63	F	oral cavity	N	3	4C	4	I	7	14	PC	B	2	45	N	N	N	1	0	N	N	N
