# Supplementary material for: Enhancing oral squamous cell carcinoma prediction: the prognostic power of the worst pattern of invasion and the limited impact of molecular resection margins
Source: Front Oncol. 2023 Dec 22;13:1287650. doi: 10.3389/fonc.2023.1287650 (PMC10766711; doi:10.3389/fonc.2023.1287650)
Supplement: Supplementary file 4 [file Table_2.xlsx]

## Sheet: S2
Table S2: List of patients treated for OSCC 2018-2020 in prospective study
														availability of DNA sample fro NGS			mutated genes
Patient ID	DFS/month	recidive	OS/month	OS/survival (Y = death)	PNI	WPOI	TILs	Budding	DOI	Margin MUTATED	ICCR	NCCN	IMUNO p53	tumor	margins	peripheral blood	ATM - T	ATM - M	STK11 - T	FGFR3 - T	FGFR2 - T	HRAS - T	SMARCB1 - T	BRAF - T	PIK3CA - T	PIK3CA - M	BRCA1 - T	BRCA1 - M	BRCA2 - T	BRCA2 - M	CDKN2A - T	CDKN2A - M	FANCA - T	MLH1 - T	RB1 - T	TP53 - T	TP53 - M	VHL - T	APC - T	FBXW7 - T	FOXL2 - T	PTEN - T	PIK3R1 - T	IDH1 - T	PPARG - T	PDGFRA - T	MAP2K1 - T	MET - T	SMAD4 - T
MS7708	38	N	38	N	Y	4	NB	9	7	N	close	close	wt	Y	Y	Y	Y	N	N	N	N	N	Y	N	N	N	Y	N	Y	N	N	N	Y	Y	N	Y	N	N	Y	N	N	N	N	N	N	N	N	Y	N
RD6408	9	Y	16	Y	N	4	NB	4	2023-01-02	N	distant	distant	aberrant	Y	Y	Y	N	N	N	N	N	N	N	N	N	N	Y	N	Y	N	N	N	N	Y	N	N	N	N	Y	N	Y	Y	N	N	Y	Y	Y	Y	N
MT5456	4	Y	5	Y	Y	4	NB	15	14	N	positive	positive	aberrant	Y	Y	Y	Y	N	N	N	N	N	N	N	N	N	Y	N	Y	N	N	N	N	Y	Y	Y	N	Y	Y	Y	N	N	Y	Y	Y	Y	Y	N	N
JH5907	34	N	34	N	Y	4	NB	5	17	N	close	close	aberrant	Y	Y	Y	N	N	N	N	N	N	N	N	N	N	N	N	N	N	Y	N	N	N	N	N	N	N	N	N	N	N	N	N	N	N	N	N	N
VU6502	19	N	19	Y	Y	4	NB	7	7	N	close	close	wt	Y	Y	Y	N	N	N	N	N	N	N	N	N	N	N	N	Y	N	N	N	N	N	N	N	N	N	Y	N	N	N	N	N	N	N	N	N	N
MT6601	31	N	31	N	N	3	NB	2	4	N	distant	distant	aberrant	Y	Y	Y	N	N	Y	N	N	N	N	N	N	N	N	N	N	N	N	N	N	N	N	Y	N	N	N	N	N	N	N	N	N	N	N	N	N
TB6259	31	N	31	N	N	4	B	6	9	Y	positive	close	wt	Y	Y	Y	N	N	N	N	N	N	N	N	N	N	N	N	N	N	Y	Y	N	N	N	Y	Y	N	N	N	N	N	N	N	N	N	N	N	N
LB4207	13	Y	21	Y	N	4	A	7	11	Y	close	close	wt	Y	Y	Y	Y	Y	N	N	N	N	N	N	N	N	N	N	N	N	N	N	N	N	N	Y	Y	N	N	N	N	N	N	N	N	N	N	N	N
JZ5161	30	N	30	N	N	4	B	9	7	N	positive	positive	wt	Y	Y	Y	N	N	N	Y	N	N	N	N	N	N	N	N	N	N	N	N	N	N	N	Y	N	N	N	N	N	N	N	N	N	N	N	N	N
AB7909	6	Y	10	Y	N	4	NB	12	10	N	close	close	aberrant	Y	Y	Y	N	N	N	N	N	N	N	N	N	N	N	N	N	N	Y	N	N	N	N	Y	N	N	N	N	N	N	N	N	N	N	N	N	N
JM5501	13	Y	19	Y	N	4	A	7	7	N	close	close	aberrant	NA	A	NA	NA	N	NA	NA	NA	NA	NA	NA	NA	N	NA	N	NA	N	NA	N	NA	NA	NA	NA	N	NA	NA	NA	NA	NA	NA	NA	NA	NA	NA	NA	NA
RK4510	13	N	18	Y	Y	4	A	9	2023-05-07	N	positive	close	aberrant	Y	Y	Y	N	N	N	N	Y	N	N	N	N	N	N	N	N	N	N	N	N	N	N	N	N	N	N	N	N	N	N	N	N	N	N	N	N
LL4556	28	N	28	N	N	3	A	2	13	N	close	close	aberrant	Y	Y	Y	N	N	N	N	N	N	N	N	N	N	N	N	N	N	N	N	N	N	N	Y	N	N	N	N	N	N	N	N	N	N	N	N	N
VB5609	25	N	25	N	N	4	A	7	2023-09-02	N	close	close	wt	Y	Y	Y	N	N	N	N	N	N	N	Y	N	N	N	N	N	N	N	N	N	N	N	Y	N	N	N	N	N	N	N	N	N	N	N	N	N
KP3662	25	N	25	N	N	4	NB	4	2023-05-05	N	distant	distant	wt	Y	Y	Y	N	N	N	N	N	N	N	N	N	N	N	N	Y	N	N	N	N	N	N	Y	N	N	N	N	N	N	N	N	N	N	N	N	N
JP5006	24	N	24	N	N	3	B	4	4	N	distant	distant	wt	Y	Y	Y	N	N	N	N	N	N	N	N	N	N	N	N	N	N	N	N	N	N	N	N	N	N	N	N	N	Y	N	N	N	N	N	N	N
DL6803	12	N	12	N	N	4	A	6	12	N	close	close	wt	Y	Y	Y	N	N	N	N	N	Y	N	N	N	N	N	N	N	N	N	N	N	N	N	N	N	N	N	N	N	N	N	N	N	N	N	N	N
JB5111	22	N	22	N	N	3	A	3	7	N	distant	distant	aberrant	Y	Y	Y	N	N	N	N	N	N	N	N	N	N	N	N	N	N	N	N	N	N	N	N	N	N	N	N	N	N	N	N	N	N	N	N	N
EK4806	4	Y	12	Y	Y	4	NB	12	7	Y	close	close	wt	Y	Y	Y	N	N	N	N	N	Y	Y	N	N	N	N	N	N	N	N	Y	N	N	N	N	Y	N	N	N	N	N	N	N	N	N	N	N	N
SK5211	22	N	22	N	N	3	NB	2	2023-05-01	N	distant	distant	aberrant	Y	Y	Y	N	N	N	N	N	N	N	N	N	N	N	N	N	N	N	N	N	N	N	Y	N	N	N	N	N	N	N	N	N	N	N	N	N
RS6306	10	Y	NA	NA	N	4	A	15	6	N	close	close	aberrant	Y	Y	Y	N	N	N	N	N	N	N	N	N	N	N	N	N	N	N	N	N	N	N	Y	N	N	N	N	N	N	N	N	N	N	N	N	N
ES3662	16	N	16	N	N	2	A	1	4	Y	distant	distant	wt	Y	Y	Y	N	N	N	N	N	Y	N	N	N	Y	N	N	N	N	N	N	N	N	N	N	N	N	N	N	N	N	N	N	N	N	N	N	N
JM6007	16	N	16	N	Y	5	NB	13	15	N	positive	close	aberrant	Y	Y	Y	N	N	N	N	N	N	N	N	N	N	N	N	N	N	N	N	N	N	N	Y	N	N	N	N	N	N	N	N	N	N	N	N	N
RK7001	16	N	16	N	N	4	B	7	9	N	positive	close	wt	Y	Y	Y	N	N	N	N	N	N	N	N	N	N	N	N	N	N	N	N	N	N	N	N	N	N	N	N	N	N	N	N	N	N	N	N	N
PV5559	13	N	13	Y	N	4	A	5	2023-04-03	NA	close	close	aberrant	NA	NA	NA	NA	NA	NA	NA	NA	NA	NA	NA	NA	NA	NA	NA	NA	NA	NA	NA	NA	NA	NA	NA	NA	NA	NA	NA	NA	NA	NA	NA	NA	NA	NA	NA	NA
MC6107	1	N	1	Y	Y	4	B	6	7	N	positive	close	NA	Y	Y	NA	N	N	N	N	N	N	N	N	N	N	N	N	N	N	N	N	N	N	N	Y	N	N	N	N	N	N	N	N	N	N	N	N	N
SV4158	15	N	15	N	N	4	NB	15	6	NA	positive	close	wt	NA	NA	NA	NA	NA	NA	NA	NA	NA	NA	NA	NA	NA	NA	NA	NA	NA	NA	NA	NA	NA	NA	NA	NA	NA	NA	NA	NA	NA	NA	NA	NA	NA	NA	NA	NA
MB3908	10	N	10	N	N	3	NB	0	13	N	distant	distant	wt	Y	Y	Y	N	N	N	N	N	N	N	N	N	N	N	N	N	N	N	N	N	N	N	Y	N	N	N	N	N	N	N	N	N	N	N	N	N
PU5606	14	N	14	N	N	4	NB	7	12	N	positive	close	wt	Y	Y	Y	N	N	N	N	N	N	N	N	N	N	N	N	N	N	Y	N	N	N	N	Y	N	N	N	N	N	N	N	N	N	N	N	N	N
MS4354	13	N	13	N	NA	NA	NA	NA	NA	N	distant	distant	NA	Y	Y	Y	Y	N	N	N	N	N	N	N	N	N	Y	N	N	N	N	N	N	N	N	Y	N	N	Y	N	N	N	N	N	N	N	N	N	N
JJ6452	6	Y	12	N	Y	5	NB	16	16	N	positive	close	wt	Y	Y	Y	N	N	N	N	N	N	N	N	N	N	N	N	N	N	N	N	N	N	N	N	N	N	N	N	N	N	N	N	N	N	N	N	N
JM5758	11	N	11	N	N	4	NB	8	3	N	distant	distant	aberrant	Y	Y	Y	N	N	N	N	N	N	N	N	N	N	N	N	N	N	N	N	N	N	N	N	N	N	N	N	N	N	N	N	N	N	N	N	N
PZ6012	7	Y	7	N	Y	4	NB	4		Y	positive	positive	NA	NA	Y	Y	NA	N	NA	NA	NA	NA	NA	NA	NA	N	NA	Y	NA	Y	NA	N	NA	NA	NA	NA	N	NA	NA	NA	NA	NA	NA	NA	NA	NA	NA	NA	NA
VK3959	11	N	11	N	Y	3	NB	3	9	N	close	close	aberrant	NA	Y	Y	NA	N	NA	NA	NA	NA	NA	NA	NA	N	NA	N	NA	N	NA	N	NA	NA	NA	NA	Y	NA	NA	NA	NA	NA	NA	NA	NA	NA	NA	NA	NA
JB5910	8	N	8	N	Y	3	B	2	13	N	close	close	wt	NA	Y	Y	NA	N	NA	NA	NA	NA	NA	NA	NA	N	NA	N	NA	N	NA	N	NA	NA	NA	NA	N	NA	NA	NA	NA	NA	NA	NA	NA	NA	NA	NA	NA
MD4957	10	N	10	N	NA	NA	NA	NA	NA	NA	close	close	NA	NA	NA	NA	NA	NA	NA	NA	NA	NA	NA	NA	NA	NA	NA	NA	NA	NA	NA	NA	NA	NA	NA	NA	NA	NA	NA	NA	NA	NA	NA	NA	NA	NA	NA	NA	NA
LP5762	8	N	8	N	N	4	NB	13	6	N	distant	distant	aberrant	Y	Y	Y	N	N	N	N	N	N	N	N	N	N	N	N	N	N	N	N	N	N	N	N	N	N	N	N	N	N	N	N	N	N	N	N	N
AP5057	10	N	10	N	N	4	A	9	9	N	positive	close	aberrant	Y	Y	Y	N	N	N	N	N	N	N	N	N	N	N	N	Y	N	N	N	N	N	N	Y	N	N	Y	N	N	N	N	N	N	N	N	N	N
VV7410	9	N	9	N	N	4	NB	22	4	N	distant	distant	aberrant	Y	Y	Y	Y	N	N	N	N	N	N	N	N	N	N	N	Y	N	N	N	N	N	N	N	N	N	N	N	N	N	N	N	N	N	N	N	N
VS4709	8	N	8	N	NA	NA	NA	NA	NA	NA	distant	distant	NA	NA	NA	NA	NA	NA	NA	NA	NA	NA	NA	NA	NA	NA	NA	NA	NA	NA	NA	NA	NA	NA	NA	NA	NA	NA	NA	NA	NA	NA	NA	NA	NA	NA	NA	NA	NA
LZ7452	6	Y	8	N	NA	NA	NA	NA	NA	NA	positive	distant	NA	NA	NA	NA	NA	NA	NA	NA	NA	NA	NA	NA	NA	NA	NA	NA	NA	NA	NA	NA	NA	NA	NA	NA	NA	NA	NA	NA	NA	NA	NA	NA	NA	NA	NA	NA	NA
IS6560	7	N	7	N	NA	NA	NA	NA	NA	NA	distant	distant	NA	NA	NA	NA	NA	NA	NA	NA	NA	NA	NA	NA	NA	NA	NA	NA	NA	NA	NA	NA	NA	NA	NA	NA	NA	NA	NA	NA	NA	NA	NA	NA	NA	NA	NA	NA	NA
MK5412	5	N	5	N	Y	3	NB	3	11	N	positive	close	wt	Y	Y	Y	N	N	N	N	N	N	N	N	N	N	N	N	Y	N	N	N	N	N	N	N	N	N	N	N	N	N	N	N	N	N	N	N	Y
MH6408	5	N	5	N	Y	4	B	3	12	NA	distant	distant	aberrant	NA	NA	NA	NA	NA	NA	NA	NA	NA	NA	NA	NA	NA	NA	NA	NA	NA	NA	NA	NA	NA	NA	NA	NA	NA	NA	NA	NA	NA	NA	NA	NA	NA	NA	NA	NA
LK6311	4	N	4	N	N	3	A	3	5	NA	positive	close	aberrant	NA	NA	NA	NA	NA	NA	NA	NA	NA	NA	NA	NA	NA	NA	NA	NA	NA	NA	NA	NA	NA	NA	NA	NA	NA	NA	NA	NA	NA	NA	NA	NA	NA	NA	NA	NA
ZK5809	4	N	4	N	NA	NA	NA	NA	NA	NA	distant	distant	NA	NA	NA	NA	NA	NA	NA	NA	NA	NA	NA	NA	NA	NA	NA	NA	NA	NA	NA	NA	NA	NA	NA	NA	NA	NA	NA	NA	NA	NA	NA	NA	NA	NA	NA	NA	NA
EZ7360	4	N	4	N	NA	NA	NA	NA	NA	NA	close	close	NA	NA	NA	NA	NA	NA	NA	NA	NA	NA	NA	NA	NA	NA	NA	NA	NA	NA	NA	NA	NA	NA	NA	NA	NA	NA	NA	NA	NA	NA	NA	NA	NA	NA	NA	NA	NA
JH7402	2	N	2	N	NA	NA	NA	NA	NA	N	close	close	NA	Y	Y	NA	N	N	N	N	N	N	N	N	N	N	N	N	N	N	N	N	N	N	N	N	N	N	N	N	N	N	N	N	N	N	N	N	N
total number of mutation/gene																	5	1	1	1	1	3	2	1	0	1	4	1	8	1	4	2	1	3	1	18	4	1	6	1	1	2	1	1	2	2	2	2	1
total number of mutation/tumor or margin																	5		1	1	1	3	2	1	1		5		9		5		1	3	1	20		1	6	1	1	2	1	1	2	2	2	2	1
Y- YES
N - NO
NA - not available
[truncated: 6 more columns]
