# Supplementary material for: Enhancing oral squamous cell carcinoma prediction: the prognostic power of the worst pattern of invasion and the limited impact of molecular resection margins
Source: Front Oncol. 2023 Dec 22;13:1287650. doi: 10.3389/fonc.2023.1287650 (PMC10766711; doi:10.3389/fonc.2023.1287650)
Supplement: Supplementary file 5 [file Table_3.xlsx]

## Sheet: List1
Table S3: Axen Panel I - Macrogen (88 genes)
Gene	Oficial full name	Gene ID	Note
ABL1	ABL proto-oncogene 1, non-receptor tyrosine kinase	ENSG00000097007
AKT1	AKT serine/threonine kinase 1	ENSG00000142208
AKT3	AKT serine/threonine kinase 3	ENSG00000117020
ALK	ALK receptor tyrosine kinase	ENSG00000171094
APC	APC regulator of WNT signaling pathway	ENSG00000134982
AR	Androgen Receptor	ENSG00000169083
ATM	ATM serine/threonine kinase	ENSG00000149311
AXL	AXL receptor tyrosine kinase	ENSG00000167601
BRAF	B-Raf proto-oncogene, serine/threonine kinase	ENSG00000157764
BRCA1	BRCA1 DNA repair associated	ENSG00000012048
BRCA2	BRCA2 DNA repair associated	ENSG00000139618
CCND1	cyclin D1	ENSG00000110092
CDH1	cadherin 1	ENSG00000039068
CDK6	cyclin dependent kinase 6	ENSG00000105810
CDKN2A	cyclin dependent kinase inhibitor 2A	ENSG00000147889
CEBPA	CCAAT enhancer binding protein alpha	ENSG00000245848
CSF1R	colony stimulating factor 1 receptor	ENSG00000182578
CTNNB1	catenin beta 1	ENSG00000168036
DDR2	discoidin domain receptor tyrosine kinase 2	ENSG00000162733
EGFR	epidermal growth factor receptor	ENSG00000146648
ERBB2	erb-b2 receptor tyrosine kinase 2	ENSG00000141736
ERBB3	erb-b2 receptor tyrosine kinase 3	ENSG00000065361
ERBB4	erb-b2 receptor tyrosine kinase 4	ENSG00000178568
ERG	ETS transcription factor ERG	ENSG00000157554
ESR1	estrogen receptor 1	ENSG00000091831
ETV1	ETS variant transcription factor 1	ENSG00000006468
ETV4	ETS variant transcription factor 4	NSG00000175832
ETV5	ETS variant transcription factor 5	ENSG00000244405
EZH2	enhancer of zeste 2 polycomb repressive complex 2 subunit	ENSG00000106462
FANCA	FA complementation group A	ENSG00000187741
FANCC	FA complementation group C	ENSG00000158169
FANCF	FA complementation group F	ENSG00000183161
FBXW7	F-box and WD repeat domain containing 7	ENSG00000109670
FGFR1	fibroblast growth factor receptor 1	ENSG00000077782
FGFR2	fibroblast growth factor receptor 2	ENSG00000066468
FGFR3	fibroblast growth factor receptor 3	ENSG00000068078
FGFR4	fibroblast growth factor receptor 4	ENSG00000160867
FLT3	fms related receptor tyrosine kinase 3	ENSG00000122025
FOXL2	forkhead box L2	ENSG00000183770
GNA11	G protein subunit alpha 11	ENSG00000088256
GNAQ	G protein subunit alpha q	ENSG00000156052
GNAS	GNAS complex locus	ENSG00000087460
HNF1A	HNF1 homeobox	ENSG00000135100
HRAS	HRas proto-oncogene, GTPase	ENSG00000174775
IDH2	isocitrate dehydrogenase (NADP(+)) 2	ENSG00000182054
JAK1	Janus kinase 1	ENSG00000162434
JAK2	Janus kinase 2	ENSG00000096968
JAK3	Janus kinase 3	ENSG00000105639
KDR	kinase insert domain receptor	ENSG00000128052
KIT	KIT proto-oncogene, receptor tyrosine kinase	ENSG00000157404
KRAS	KRAS proto-oncogene, GTPase	ENSG00000133703
MAP2K1	mitogen-activated protein kinase kinase 1	ENSG00000169032
MAP2K2	mitogen-activated protein kinase kinase 2	ENSG00000126934
MAP2K4	mitogen-activated protein kinase kinase 4	ENSG00000065559
MET	MET proto-oncogene, receptor tyrosine kinase	ENSG00000105976
MLH1	mutL homolog 1	ENSG00000076242
MPL	MPL proto-oncogene, thrombopoietin receptor	ENSG00000117400
MTOR	mechanistic target of rapamycin kinase	ENSG00000198793
MYC	MYC proto-oncogene, bHLH transcription factor	ENSG00000136997
MYCN	MYCN proto-oncogene, bHLH transcription factor	ENSG00000134323
NOTCH1	notch receptor 1	ENSG00000148400
NPM1	nucleophosmin 1	ENSG00000181163
NRAS	NRAS proto-oncogene, GTPase	ENSG00000213281
NTRK1	neurotrophic receptor tyrosine kinase 1	ENSG00000198400
NTRK2	neurotrophic receptor tyrosine kinase 2	ENSG00000148053
NTRK3	neurotrophic receptor tyrosine kinase 3	ENSG00000140538
PDGFRA	platelet derived growth factor receptor alpha	ENSG00000134853
PIK3CA	phosphatidylinositol-4,5-bisphosphate 3-kinase catalytic subunit alpha	ENSG00000121879
PIK3R1	phosphoinositide-3-kinase regulatory subunit 1	ENSG00000145675
PPARG	peroxisome proliferator activated receptor gamma	ENSG00000132170
PTEN	phosphatase and tensin homolog	ENSG00000171862
PTPN11	protein tyrosine phosphatase non-receptor type 11	ENSG00000179295
RAF1	Raf-1 proto-oncogene, serine/threonine kinase	ENSG00000132155
RB1	RB transcriptional corepressor 1	ENSG00000139687
RET	ret proto-oncogene	ENSG00000165731
ROS1	ROS proto-oncogene 1, receptor tyrosine kinase	ENSG00000047936
RUNX1	RUNX family transcription factor 1	ENSG00000159216
SMAD4	SMAD family member 4	ENSG00000141646
SMARCB1	SWI/SNF related, matrix associated, actin dependent regulator of chromatin, subfamily b, member 1	ENSG00000099956
SMO	smoothened, frizzled class receptor	ENSG00000128602
SRC	SRC proto-oncogene, non-receptor tyrosine kinase	ENSG00000291971
STK11	serine/threonine kinase 11	NSG00000118046
TP53	tumor protein p53	ENSG00000141510
VHL	von Hippel-Lindau tumor suppressor	ENSG00000134086
WT1	WT1 transcription factor	ENSG00000184937
ALK	ALK receptor tyrosine kinase	ENSG00000171094	fusion gene
ROS1	ROS proto-oncogene 1, receptor tyrosine kinase	ENSG00000047936	fusion gene
RET	ret proto-oncogene	ENSG00000165731	fusion gene
