# Supplementary material for: Enhancing oral squamous cell carcinoma prediction: the prognostic power of the worst pattern of invasion and the limited impact of molecular resection margins
Source: Front Oncol. 2023 Dec 22;13:1287650. doi: 10.3389/fonc.2023.1287650 (PMC10766711; doi:10.3389/fonc.2023.1287650)
Supplement: Supplementary file 6 [file Table_4.xlsx]

## Sheet: S4
Table S4: Multivariable analysis and Cox proportional Hazard model
Retrospective dataset - overal survival	p value	Hazard ratio (Lower 95% CI-Upper 95% CI)
Depth of invasion	0.004	1.06 (1.02-1.11)
WPOI infitrative vs non-infiltrative	0.046	1.64 (1.01-2.67)
Budding category High (3) vs Low (1)	0.67	1.12 (0.67-1.86)
Budding category Med (2) vs Low (1)	0.204	0.68 (0.38-1.23)
Metastases in cervical nodes (yes vs no)	0.047	1.52 (01.01-2.28)
Prospective dataset - disease free survival	p value	Hazard ratio (Lower 95% CI-Upper 95% CI)
Budding category High (3) vs Low (1)	0.046	4.94 (1.03 - 23.71)
Budding category Med (2) vs Low (1)	0.506	0.52 (0.07 - 3.62)
NCCN close vs distant	0.602	3.6 (0.28 - 9.24)
NCCN positive vs distant	0.032	10.51 (1.22 - 90.17)
