# Supplementary material for: Enhancing oral squamous cell carcinoma prediction: the prognostic power of the worst pattern of invasion and the limited impact of molecular resection margins
Source: Front Oncol. 2023 Dec 22;13:1287650. doi: 10.3389/fonc.2023.1287650 (PMC10766711; doi:10.3389/fonc.2023.1287650)
Supplement: Supplementary file 8 [file Table_6.xlsx]

## Sheet: S6
Table S6: Mutational variants in six genes shared between tumors and margins
patient ID	gene	DNA/Protein change
LB4207	TP53	c.376-1G>A/ -
VK3959	TP53	c.586C>T/p.Arg196*
VK3959	TP53	c.559+1G>T/ -
TB6259	TP53	c.641A>G/p.His214Arg
LB4207	TP53	c.707A>G/p.Tyr236Cys
TB6259	TP53	c.845G>A/p.Arg282Gln
EK4806	TP53
EK4806	CDKN2A	c.238C>T/p.Arg80*
TB6259	CDKN2A	c.330G>A/p.Trp110*
LB4207	ATM	c.8558C>T/p.Thr2853Met
PZ6012	BRCA1	c.3472G>T/p.Glu1158*
PZ6012	BRCA2	c.5564C>A/p.Ser1855*
PZ6012	BRCA2	c.5645C>A/p.Ser1882*
ES3662	PIK3CA	c.1633G>A/p.Glu545Lys
