# Supplementary material for: Enhancing oral squamous cell carcinoma prediction: the prognostic power of the worst pattern of invasion and the limited impact of molecular resection margins
Source: Front Oncol. 2023 Dec 22;13:1287650. doi: 10.3389/fonc.2023.1287650 (PMC10766711; doi:10.3389/fonc.2023.1287650)
Supplement: Supplementary file 9 [file Table_7.xlsx]

## Sheet: S7
Table S7: Comparison of protein expression categories of p53 by IHC and NGS in the TP53 gene
patient ID	IMMUNO P53 mutational status estimation from IHC	IMUNO P53 (%)	SEQUENCING mutation status from Axel panel	clinical significance of mutation	average allele frequency (%)
MS7708	wt	basally 30	mutated	likely pathogenic	2023-01-23
RD6408	aberrant	no	not mutated	-	0.0
MT5456	aberrant	blocked	mutated	pathogenic/likely pathogenic/uncertain significance	2023-03-07
JH5907	aberrant	no	not mutated	-	0.0
VU6502	wt	dispersedly 35	not mutated	-	0.0
MT6601	aberrant	no	mutated	pathogenic	2023-03-30
TB6259	wt	70	mutated	likely pathogenic/conflicting interpretations of pathogenicity	2023-01-07
LB4207	wt	30	mutated	likely pathogenic	2023-05-17
JZ5161	wt	70	mutated	pathogenic	2023-05-20
AB7909	aberrant	90	mutated	uncertain significance	2023-03-06
JM5501	aberrant	no	NA	NA	NA
RK4510	aberrant	no	not mutated	-	0.0
LL4556	aberrant	10	mutated	conflicting interpretations of pathogenicity	2023-06-03
VB5609	wt	80	mutated	pathogenic	69.4
KP3662	wt	80	mutated	pathogenic/likely pathogenic	31.9
JP5006	wt	30	not mutated	-	0
DL6803	wt	no	not mutated	-	0
JB5111	aberrant	10	not mutated	-	0
EK4806	wt	70	mutated	conflicting interpretations of pathogenicity	2023-03-04
SK5211	aberrant	10	mutated	uncertain significance	2023-04-06
RS6306	aberrant	100	mutated	likely pathogenic	52.3
ES3662	wt	20	mutated	-	0.0
JM6007	aberrant	0	mutated	likely pathogenic	26.0
RK7001	wt	75	mutated	-	0.0
PV5559	aberrant	0	NA	NA	NA
MC6107	NA	ND	mutated	pathogenic	2023-07-28
SV4158	wt	30	NA	NA	NA
MB3908	wt	80	mutated	likely pathogenic	11.0
PU5606	wt	80	mutated	uncertain significance/conflicting interpretations of pathogenicity	2023-09-27
MS4354	NA	NA	mutated	pathogenic/likely pathogenic/uncertain significance	2023-01-13
JJ6452	wt	80	not mutated	-	0.0
JM5758	aberrant	100	not mutated	-	0.0
PZ6012	NA	ND	NA	NA	NA
VK3959	aberrant	0	mutated	pathogenic/likely pathogenic	2023-08-04
JB5910	wt	80	NA	NA	NA
MD4957	NA	NA	NA	NA	NA
LP5762	aberrant	0	not mutated	-	0.0
AP5057	aberrant	0	mutated	pathogenic	2023-03-22
VV7410	aberrant	100	not mutated	-	0.0
VS4709	NA	NA	NA	NA	NA
LZ7452	NA	NA	NA	NA	NA
IS6560	NA	NA	NA	NA	NA
MK5412	wt	80	not mutated	-	0.0
MH6408	aberrant	0	NA	NA	NA
LK6311	aberrant	0	NA	NA	NA
ZK5809	NA	NA	NA	NA	NA
EZ7360	NA	NA	NA	NA	NA
JH7402	NA	NA	not mutated	-	0.0
