# Supplementary material for: Enhancing oral squamous cell carcinoma prediction: the prognostic power of the worst pattern of invasion and the limited impact of molecular resection margins
Source: Front Oncol. 2023 Dec 22;13:1287650. doi: 10.3389/fonc.2023.1287650 (PMC10766711; doi:10.3389/fonc.2023.1287650)
Supplement: Supplementary file 10 [file Table_8.xlsx]

## Sheet: S8
Table S8: Probability of relapse from log rank test
gene	TTP mutation	TTP pathology
TP53	0.99	0.45
BRCA2	0.62	NA
APC	0.44	NA
ATM	0.29	NA
CDKN2A	0.93	0.55
BRCA1	0.13	NA
