# Supplementary material for: Enhancing oral squamous cell carcinoma prediction: the prognostic power of the worst pattern of invasion and the limited impact of molecular resection margins
Source: Front Oncol. 2023 Dec 22;13:1287650. doi: 10.3389/fonc.2023.1287650 (PMC10766711; doi:10.3389/fonc.2023.1287650)
Supplement: Supplementary file 11 [file Table_9.xlsx]

## Sheet: List 1
Table S9: The prevalence and significance of the six most frequently mutated genes in cohort in two databases
gene	muation position	clinical significance	database		detected in HNSCC
			COSMIC	ClinVar
TP53	c.245delC/p.Pro82fs	pathogenic	COSV52764710	VCV001071800.2	YES
	c.586C>T/p.Arg196*	pathogenic	COSV52663748	NA	YES
	c.637C>T/p.Arg213*	pathogenic	COSV52665560	NA	YES
	c.742C>T/p.Arg248Trp	pathogenic	COSV52662035	NA	YES
	c.743G>A/p.Arg248Gln	pathogenic	COSV52661580	VCV000012356.46	YES
	c.920-1G>T/ -	pathogenic	COSM95740	VCV000480765.9	ND
	c.973G>T/p.Gly325*	pathogenic	COSV52982163	VCV000216079.7	ND
	c.743G>A/p.Arg248Gln	pathogenic/likely pathogenic	COSV52661580	VCV000012356.46	YES
	c.817C>T/p.Arg273Cys	pathogenic/likely pathogenic	COSV52662066	NA	YES
	c.332T>A/p.Leu111Gln	likely pathogenic	COSV52699193	VCV000376632.6	YES
	c.375+5G>T/ -	likely pathogenic	COSV53057829	VCV000634777.2	YES
	c.376-1G>A/ -	likely pathogenic	COSV52688618	VCV000481003.16	YES
	c.577C>T/p.His193Tyr	likely pathogenic	COSV52688299	NA	YES
	c.730G>C/p.Gly244Arg	likely pathogenic	COSV52808251	VCV000376602.1	ND
	c.707A>G/p.Tyr236Cys	likely pathogenic	COSV52662150	VCV000376693.9	YES
	c.824G>T/p.Cys275Phe	likely pathogenic	COSV52663595	VCV000376582.6	YES
	c.981T>G/p.Tyr327*	likely pathogenic	COSV52678878	VCV000246069.2	ND
	c.1000G>T/p.Gly334Trp	likely pathogenic	COSV52820679	VCV000428876.8	ND
	c.2174G>A/p.Arg725His	conflicting interpretations of pathogenicity	NA	NA	ND
	c.641A>G/p.His214Arg	conflicting interpretations of pathogenicity	COSV52670202	VCV000376615.18	YES
	c.797G>A/ p.Gly266Glu	conflicting interpretations of pathogenicity	COSV52664019	VCV000161516.14	YES
	c.845G>A/p.Arg282Gln	conflicting interpretations of pathogenicity	COSV52689673	NA	YES
	c.376T>A/p.Tyr126Asn	uncertain significance	COSV52809424	VCV000428871.6	ND
	c.536A>G/p.His179Arg	uncertain significance	COSV52661712	VCV000376606.21	YES
	c.797G>T/p.Gly266Val	uncertain significance	COSV52666760	VCV000233303.7	YES
	c.951G>T/p.Gln317His	uncertain significance	COSV53450898	VCV000406585.5	ND
	c.1135C>A/p.Arg379Ser	uncertain significance	NA	VCV000186762.22	ND
BRCA2	c.818C>A / p.Ser273*	pathogenic	NA	VCV000052523.16	ND
	c.1058C>A/p.Ser353*	pathogenic	COSV101204193	VCV000266605.3	ND
	c.1103C>A/p.Ser368*	pathogenic	NA	VCV000051064.22	ND
	c.1832C>A/p.Ser611*	pathogenic	NA	VCV000037764.35	ND
	c.1850C>A/p.Ser617*	pathogenic	COSV105932314	VCV000037765.12	ND
	c.2918C>A/p.Ser973*	pathogenic	NA	VCV000141199.8	ND
	c.3046G>T/p.Glu1016*	pathogenic	NA	VCV000254513.11	ND
	c.3191C>A/p.Ser1064*	pathogenic	COSV66448023	VCV000409533.5	ND
	c.3296C>A/p.Ser1099*	pathogenic	COSV66456417	VCV000142309.12	ND
	c.4022C>A/p.Ser1341*	pathogenic	NA	VCV000431307.4	ND
	c.4154C>A/p.Ser1385*	pathogenic	NA	VCV000254531.4	ND
	c.5281G>T/ p.Gly1761*	pathogenic	NA	VCV000254556.13	ND
	c.5635G>T/p.Glu1879*	pathogenic	NA	VCV000185961.20	ND
	c.5645C>A/p.Ser1882*	pathogenic	COSV66450717	VCV000037984.53	ND
	c.5750C>A/p.Ser1917*	pathogenic	NA	VCV000266894.3	ND
	c.6058G>T/p.Glu2020*	pathogenic	NA	VCV000051996.6	ND
	c.6169G>T/p.Gly2057*	pathogenic	NA	VCV000052023.5	ND
	c.7007G>T/p.Arg2336Leu	pathogenic	NA	VCV000052242.17	ND
	c.7090G>T/p.Glu2364*	pathogenic	NA	VCV000266984.2	ND
	c.9286G>T/p.Glu3096*	pathogenic	NA	VCV000052806.11	ND
	c.8170G>T/p.Gly2724Trp	likely pathogenic	NA	VCV000381831.2	ND
	c.476-3C>A/ -	conflicting interpretations of pathogenicity	NA	VCV000037925.15	ND
	c.4681C>A/p.His1561Asn	conflicting interpretations of pathogenicity	COSV66453039	VCV000051695.63	ND
	c.5344C>A/p.Gln1782Lys	conflicting interpretations of pathogenicity	NA	VCV000051841.17	ND
	c.1817C>A/p.Pro606Gln	uncertain significance	NA	VCV000051205.2	ND
	c.4688G>T/p.Trp1563Leu	uncertain significance	NA	VCV000220490.6	ND
	c.5339C>A/p.Pro1780Gln	uncertain significance	NA	NA	ND
	c.7559G>T/p.Arg2520Leu	uncertain significance	COSV101203989	VCV000187168.14	ND
	c.8474C>A/p.Ala2825Glu	uncertain significance	NA	VCV000862903.5	ND
	c.9155G>T/p.Arg3052Leu	uncertain significance	COSV104701285	VCV000462517.5	ND
APC	c.3827C>A/p.Ser1276*	pathogenic	COSV57333387	VCV000411428.6	ND
	c.3607G>T/ p.Gly1203*	likely pathogenic	COSV57359926	VCV000373541.2	ND
	c.4495G>T/p.Gly1499*	likely pathogenic	COSV57345416	VCV000217983.3	ND
	c.263G>T/p.Arg88Leu	uncertain significance	COSV54818258	VCV000371803.10	ND
	c.280C>A/p.Arg94Ser	uncertain significance	NA	VCV000133528.7	ND
	c.3325G>T/p.Gly1109Cys	uncertain significance	NA	VCV001770392.1	ND
	c.1039C>A/p.Gln347Lys	uncertain significance	NA	VCV000576194.8	ND
	c.5098G>T/p.Ala1700Ser	uncertain significance	NA	VCV000821606.12	ND
ATM	c.743G>T/p.Arg248Leu	uncertain significance	COSV53734045	VCV000453684.15	ND
	c.2494C>A/p.Arg832Ser	uncertain significance	NA	VCV000407496.14	ND
	c.4546C>A/p.His1516Asn	uncertain significance	NA	VCV001018234.4	ND
	c.5189G>T/p.Arg1730Leu	uncertain significance	NA	VCV000407496.14	ND
	c.8071C>A/p.Arg2691Ser	uncertain significance	COSV53745795	VCV000949285.6	ND
	c.8558C>T/p.Thr2853Met	uncertain significance	COSV53728982	VCV000142249.22	ND
CDKN2A	c.172C>T/p.Arg58*	pathogenic	COSV58682666	VCV000376310.7	YES
	c.329G>A/p.Trp110*	pathogenic	COSV58682976	VCV000376304.2	YES
	c.238C>T/p.Arg80*	likely pathogenic	COSV58682746	VCV000009409.11	YES
	c.330G>A/p.Trp110*	likely pathogenic	COSV58682666	VCV000376303.3	YES
	c.457G>A/p.Asp153Asn	uncertain significance	COSV58690140	VCV000532292.4	yes (only transcript - ENSG00000147889)
BRCA1	c.427G>T/p.Glu143*	pathogenic	NA	VCV000037581.33	ND
	c.1214C>A/p.Ser405*	pathogenic	NA	VCV000054164.5	ND
	c.1352C>A/p.Ser451*	pathogenic	NA	VCV000054217.5	ND
	c.1723G>T/p.Glu575*	pathogenic	NA	VCV000266183.9	ND
	c.1789G>T/p.Glu597*	pathogenic	COSV58783503	VCV000054348.10	ND
	c.2138C>A/p.Ser713*	pathogenic	NA	VCV000254406.11	ND
	c.2149G>T/p.Glu717*	pathogenic	NA	VCV000266226.5	ND
	c.2710G>T/p.Glu904*	pathogenic	COSV58786501	VCV000037484.10	ND
	c.3026C>A/p.Ser1009*	pathogenic	COSV58797758	VCV000054756.5	ND
	c.3472G>T/p.Glu1158*	pathogenic	NA	VCV000054894.10	ND
	c.3748G>T/p.Glu1250*	pathogenic	COSV99066375	VCV000051514.2	ND
	c.121C>A/p.His41Asn	uncertain significance	NA	VCV000409353.10	ND
	c.441G>T/p.Leu147Phe	uncertain significance	NA	VCV000431199.2	ND
	c.733G>T/p.Asp245Tyr	uncertain significance	NA	VCV000142867.16	ND
	c.1709C>A/p.Pro570Gln	uncertain significance	NA	VCV000245965.17	ND
	c.3505G>T/p.Asp1169Tyr	uncertain significance	NA	VCV000231627.11	ND
	c.3875C>A/p.Ser1292Tyr	uncertain significance	COSV58798599	VCV000230029.5	ND
	c.4423G>T/p.Asp1475Tyr	uncertain significance	NA	VCV000234224.11	ND
	ND - not detected
	NA - not available
